# Supplementary material for: Impact of Magnetite Nanowires on In Vitro Hippocampal Neural Networks
Source: Biomolecules. 2023 Apr 30;13(5):783. doi: 10.3390/biom13050783 (PMC10216447; doi:10.3390/biom13050783)
Supplement: Supplementary file 1 [file biomolecules-13-00783-s001.zip]

Archive with 1 entries (1 files):
- biomolecules-2317845-supplementary.pdf
